# Supplementary material for: EIF4A3-Mediated circ_0008126 Inhibits the Progression and Metastasis of Gastric Cancer by Modulating the APC/β-Catenin Pathway
Source: Cancers (Basel). 2025 Jan 14;17(2):253. doi: 10.3390/cancers17020253 (PMC11763408; doi:10.3390/cancers17020253)
Supplement: Supplementary file 1 [file cancers-17-00253-s001.zip]

Archive with 1 entries (1 files):
- cancers-3302731-supplementary.pdf
